# Supplementary material for: Genome-wide bisulphite-sequencing reveals organ-specific methylation patterns in chickpea
Source: Sci Rep. 2018 Jun 26;8:9704. doi: 10.1038/s41598-018-27979-w (PMC6018830; doi:10.1038/s41598-018-27979-w)
Supplement: Supplementary file 2 — Table S2 [file 41598_2018_27979_MOESM2_ESM.xlsx]

## Sheet: Root
Table S2. List of DMR-associated genes in different organs.
Root
Methylation context - Genomic location-(hypo/hyper)	Gene identifier	Fold change	p-value
CG-D-(Hypo)	Ca_20760	29.394	5e-05		G	gene-body
	Ca_18363	-27.6454	0.0282		P	promoter
	Ca_05651	5.83225	0.04325		D	downstream
CG-P-(Hypo)	Ca_18730	30.7754	5e-05		Hypo	hypomethylated
	Ca_15014	0.244171	0.024		Hyper	hypermethylated
	Ca_03427	0.48048	0.02615
	Ca_03159	4.5022	0.02505
	Ca_15063	14.8	0.00025
CG-G-(Hypo)	Ca_18363	-27.6454	0.0282
	Ca_05202	0	0.034
	Ca_01700	0.00865502	0.00945
	Ca_18931	0.025545	0.0281
	Ca_04240	0.0363093	0.0407
	Ca_00363	0.0838558	0.0482
	Ca_03427	1.01249	0.02615
	Ca_20513	1.22921	0.0016
	Ca_06099	2.5857	0.00125
	Ca_11196	3.00232	0.0011
	Ca_07441	4.28416	0.00155
	Ca_05651	5.83225	0.04325
	Ca_04981	9.81357	0.0011
	Ca_15063	14.8	0.00025
	Ca_23631	15.8414	0.0501
	Ca_06223	17.7432	0.03845
	Ca_06223	17.7432	0.03845
	Ca_10009	20.3395	0.0137
	Ca_01584	31.7282	0.0264
	Ca_19592	34.9546	5e-05
	Ca_19592	34.9546	5e-05
	Ca_02248	36.2059	5e-05
	Ca_12850	44.2297	5e-05
	Ca_18406	531.483	5e-05
CG-D-(Hyper)	Ca_21163	-250.438	5e-05
	Ca_22148	0.0235288	0.0335
	Ca_13559	0.0506599	0.00585
	Ca_00362	0.0838558	0.0482
	Ca_20281	3.08784	0.00145
	Ca_02193	19.7089	0.0375
CG-P-(Hyper)	Ca_10571	-379.54	5e-05
CG-G-(Hyper)	Ca_10571	-379.54	5e-05
	Ca_21163	-250.43	5e-05
	Ca_07687	-96.8	0.00065
	Ca_04791	-4.38	0.01665
	Ca_15425	0.00197556	5e-05
	Ca_15426	0.00197556	5e-05
	Ca_22148	0.0235288	0.0335
	Ca_22148	0.0235288	0.0335
	Ca_15884	0.0293735	0.00925
	Ca_19324	0.032563	0.04185
	Ca_19324	0.032563	0.04185
	Ca_06114	0.0369707	0.02005
	Ca_13559	0.0506599	0.00585
	Ca_06784	1.44795	0.0021
	Ca_05815	29.332	0.01635
CHG-P-(Hypo)	Ca_18131	0.0136874	0.0463
	Ca_17690	0.0556437	0.0276
	Ca_23300	13.7544	0.00045
	Ca_00387	44.0153	0.00015
CHG-G-(Hypo)	Ca_21547	0.0264244	0.0049
	Ca_01106	0.0282813	0.04185
	Ca_12834	0.043096	0.01195
	Ca_12834	0.043096	0.01195
	Ca_16599	0.0443903	0.00125
	Ca_18880	0.112964	0.02815
	Ca_11076	0.122986	0.0419
	Ca_06099	2.5857	0.00125
	Ca_12269	5.86017	0.0012
	Ca_21231	7.14858	0.00055
	Ca_19909	9.41001	0.05025
	Ca_19302	14.4812	0.01515
	Ca_20760	29.394	5e-05
	Ca_19592	34.9546	5e-05
	Ca_19592	34.9546	5e-05
	Ca_10731	60.4929	5e-05
	Ca_23299	167.765	5e-05
	Ca_23299	167.765	5e-05
	Ca_18406	531.483	5e-05
CHG-D-(Hyper)	Ca_20281	3.08784	0.00145
CHG-G-(Hyper)	Ca_21163	-250.43	5e-05
	Ca_17953	0.0206583	0.02795
	Ca_17071	0.0286962	0.0317
	Ca_08654	0.0960729	0.0455
	Ca_03170	191.411	0.02635
CHH-D-(Hypo)	Ca_11653	-321.81	5e-05
	Ca_00556	-83.9948	5e-05
	Ca_18222	-4.955	0.00135
	Ca_23776	-1.063	0.0443
	Ca_04692	0.0169405	0.0403
	Ca_14490	0.0214322	0.0096
	Ca_07854	0.0313815	0.01195
	Ca_06014	0.0387563	0.01475
	Ca_16599	0.0443903	0.00125
	Ca_02266	0.0509611	0.0037
	Ca_12386	0.0591864	0.05085
	Ca_04462	0.0928408	0.01615
	Ca_02055	1.73586	0.0008
	Ca_03685	4.54931	0.0103
	Ca_04837	7.13874	0.0122
	Ca_01564	10.7107	0.00185
	Ca_19895	21.096	0.02725
	Ca_19895	21.096	0.02725
CHH-P-(Hypo)	Ca_15810	-138.25	0.0001
	Ca_01431	-134.808	0.0005
	Ca_09335	0	0.02995
	Ca_00346	0	0.0365
	Ca_22915	0.00510438	0.029
	Ca_16240	0.00759498	0.00475
	Ca_17953	0.0206583	0.02795
	Ca_15056	0.0225846	0.0266
	Ca_14053	0.0306235	0.01875
	Ca_15419	0.0380608	0.00965
	Ca_11365	0.0573615	0.02785
	Ca_21139	0.0574732	0.03925
	Ca_16711	0.0843923	0.0327
	Ca_22123	1.69	0.0371
	Ca_11903	1.91989	0.0144
	Ca_08232	2.15718	0.03835
	Ca_05187	2.98458	0.0024
	Ca_03684	3.00152	0.00145
	Ca_15625	5.77119	0.0016
	Ca_21197	6.6838	0.04185
	Ca_19631	8.49198	0.03275
	Ca_25248	10.084	0.00035
	Ca_18257	11.2231	0.02405
	Ca_23300	13.7544	0.00045
	Ca_20222	39.4963	0.0061
	Ca_00387	44.0153	0.00015
	Ca_22669	127.728	0.00085
CHH-G-(Hypo)	Ca_23299	167.765	5e-05
	Ca_25248	10.084	0.00035
	Ca_09670	0	0.04095
CHH-D-(Hyper)	Ca_22153	0	0.0019
	Ca_18190	0.00423243	0.0233
	Ca_05136	0.00544848	0.0357
	Ca_17340	0.0189614	0.0275
	Ca_20690	0.0230741	0.00365
	Ca_12301	0.0419865	0.0493
	Ca_13110	0.0614139	0.04225
	Ca_02708	0.116648	0.0462
	Ca_24389	1.19879	0.0371
	Ca_20513	1.22921	0.0016
	Ca_02055	1.73586	0.0008
	Ca_22813	2.48907	0.00025
	Ca_05187	2.98458	0.0024
	Ca_11196	3.00232	0.0011
	Ca_06158	3.11072	0.0011
	Ca_03104	4.75883	0.00135
	Ca_16983	4.79109	0.0015
	Ca_16580	4.87214	5e-05
	Ca_18541	5.42496	0.00075
	Ca_12915	5.69584	0.0014
	Ca_15625	5.77119	0.0016
	Ca_21197	6.6838	0.04185
	Ca_23049	7.46204	0.00195
	Ca_20205	7.7457	0.00195
	Ca_20205	7.7457	0.00195
	Ca_14806	7.79984	0.00195
	Ca_17994	8.03788	0.0011
	Ca_02088	8.55867	0.00205
	Ca_22939	9.86492	0.0016
	Ca_22939	9.86492	0.0016
	Ca_06053	10.1888	0.0508
	Ca_06053	10.1888	0.0508
	Ca_03399	12.4193	0.0009
	Ca_12690	13.4045	0.0478
	Ca_12352	15.3436	0.0331
	Ca_12448	19.9965	0.0293
	Ca_11242	20.1467	0.0012
	Ca_03124	21.0475	0.0021
	Ca_03124	21.0475	0.0021
	Ca_02788	22.8119	0.02885
	Ca_11421	24.3737	5e-05
	Ca_09575	24.7053	0.01625
	Ca_09575	24.7053	0.01625
	Ca_24258	25.6556	0.02015
	Ca_10057	32.6537	5e-05
	Ca_10057	32.6537	5e-05
	Ca_01586	34.3802	0.0102
	Ca_19592	34.9546	5e-05
	Ca_16873	39.119	0.0019
	Ca_11122	44.4306	0.012
	Ca_11122	44.4306	0.012
	Ca_18932	46.7208	5e-05
	Ca_06342	54.0838	0.01995
	Ca_15638	57.545	5e-05
	Ca_03798	58.3511	5e-05
	Ca_18485	60.2797	5e-05
	Ca_16914	61.7144	0.0032
	Ca_13466	94.6208	5e-05
	Ca_13466	94.6208	5e-05
	Ca_14762	95.8345	0.0021
	Ca_06997	102.544	5e-05
	Ca_03423	110.397	0.0008
	Ca_03423	110.397	0.0008
	Ca_10583	111.468	0.0004
	Ca_01350	158.302	0.0003
	Ca_01350	158.302	0.0003
	Ca_05499	159.174	5e-05
	Ca_13630	311.198	5e-05
	Ca_18406	531.483	5e-05
	Ca_20726	827.797	5e-05
CHH-P-(Hyper)	Ca_09482	-256.62	5e-05
	Ca_01351	-32.4	5e-05
	Ca_01351	-32.4	5e-05
	Ca_16957	-17.2	0.00065
	Ca_00191	-7.56	0.00025
	Ca_14002	-3.34	0.001
	Ca_23008	0	0.0371
	Ca_17948	0.00478292	0.02075
	Ca_17071	0.0286962	0.0317
	Ca_16619	0.0597614	0.02825
	Ca_02319	0.0671937	0.0347
	Ca_13816	0.0844558	0.0298
	Ca_07180	0.113368	0.0231
	Ca_02706	0.116648	0.0462
	Ca_07291	0.144176	0.03735
	Ca_17467	1.25878	0.04815
	Ca_08680	1.57642	0.03765
	Ca_06976	1.86183	0.0007
	Ca_15531	2.26146	0.0008
	Ca_20675	2.52587	0.00165
	Ca_20437	2.7504	0.01615
	Ca_17465	4.14166	0.00145
	Ca_01735	4.30479	0.00025
	Ca_18948	4.49061	0.03275
	Ca_02445	4.52058	0.00045
	Ca_12915	5.69584	0.0014
	Ca_09265	6.69962	0.05095
	Ca_16449	7.34688	0.0364
	Ca_13839	7.97429	0.04165
	Ca_14364	11.4871	0.0122
	Ca_08251	13.2851	0.02935
	Ca_14040	14.783	0.0009
	Ca_09534	16.1032	0.00045
	Ca_01619	29.676	0.0224
	Ca_12091	29.8413	0.02795
	Ca_10545	29.9532	0.04595
	Ca_06887	30.0376	0.0097
	Ca_18391	30.2282	0.01625
	Ca_02248	36.2059	5e-05
	Ca_20654	38.3013	5e-05
	Ca_20654	38.3013	5e-05
	Ca_16873	39.119	0.0019
	Ca_25770	60.3642	0.0001
	Ca_15539	67.225	5e-05
	Ca_10131	114.633	5e-05
	Ca_13710	121.328	5e-05
	Ca_16384	133.962	5e-05
	Ca_04113	142.995	0.0013
	Ca_07615	1257.78	5e-05
CHH-G-(Hyper)	Ca_00191	0	0.00025
	Ca_25893	0.00745553	0.00865
	Ca_09643	0.0212767	0.005
	Ca_15330	0.025425	0.00125
	Ca_04059	0.0519655	0.03035
	Ca_07638	3.90356	0.00205
	Ca_07638	3.90356	0.00205
	Ca_17540	5.74937	5e-05
	Ca_13440	11.3747	0.04805
	Ca_17252	12.2525	5e-05
	Ca_07986	26.1908	5e-05
	Ca_18391	30.2282	0.01625
	Ca_18088	48.024	0.0011
	Ca_10731	60.4929	5e-05
	Ca_20272	85.0825	5e-05

## Sheet: Flower
Flower
Methylation context - Genomic location-(hypo/hyper)	Gene identifier	Fold change	p-value
CG-D-(Hypo)	Ca_16249	0.0236487	0.011		G	gene-body
	Ca_14140	5.4811	0.02		P	promoter
	Ca_03813	160.964	0.04015		D	downstream
CG-P-(Hypo)	Ca_09576	34.9872	5e-05		Hypo	hypomethylated
	Ca_16249	0.0236487	0.011		Hyper	hypermethylated
	Ca_14141	0.0539531	0.01535
	Ca_14016	0.106117	0.0411
	Ca_02744	1.4388	0.0009
	Ca_13851	1.47587	0.0427
	Ca_03684	2.75778	0.00045
CG-G-(Hypo)	Ca_16249	0.0236487	0.011
	Ca_14141	0.0539531	0.01535
	Ca_11405	0.101146	0.0506
	Ca_18638	0.103264	0.0148
	Ca_03685	3.47857	0.00025
	Ca_03685	3.47857	0.00025
	Ca_07285	6.55313	0.0019
	Ca_10774	11.682	0.03125
	Ca_19529	14.042	0.02435
	Ca_09273	16.0167	0.00035
	Ca_00108	18.1452	0.0003
	Ca_00108	18.1452	0.0003
	Ca_02745	36.17	0.00065
CG-D-(Hyper)	Ca_06968	11.1697	5e-05
	Ca_00362	0.0500787	0.02515
	Ca_02193	19.5217	0.03665
CG-G-(Hyper)	Ca_10373	0.0325044	0.02005
	Ca_11775	0.098259	0.02375
	Ca_13822	3.18709	0.0006
	Ca_07255	23.5782	0.03945
	Ca_03099	27.9159	5e-05
CHH-D-(Hypo)	Ca_15396	0	0.0506
	Ca_09920	0.0103517	0.0086
	Ca_23727	0.0910595	0.04675
	Ca_09399	0.0969014	0.0412
CHH-P-(Hypo)	Ca_11010	0	0.0509
	Ca_19641	0.0745855	0.03895
	Ca_19076	0.786792	0.02515
	Ca_18350	1.35001	0.0509
	Ca_18350	1.35001	0.0509
CHH-G-(Hypo)	Ca_17442	0.0793711	0.03015
	Ca_22914	4.87029	0.00035
	Ca_18535	11.8932	0.03395
CHH-D-(Hyper)	Ca_19207	-11.4	0.0017
	Ca_08642	0	0.0013
	Ca_00514	0	0.0467
	Ca_14777	0.011787	0.01285
	Ca_18131	0.0431161	0.01375
	Ca_15425	0.0625706	0.04515
	Ca_08904	0.0916013	0.032
	Ca_04632	0.0936438	0.04605
	Ca_17260	0.0967072	0.011
	Ca_01237	0.113584	0.02125
	Ca_02744	1.4388	0.0009
	Ca_22813	1.82757	0.0172
	Ca_17398	4.6835	0.0014
	Ca_20140	4.80231	0.00185
	Ca_20140	4.80231	0.00185
	Ca_17892	9.58143	0.0018
	Ca_15314	11.2763	0.00125
	Ca_17808	16.3606	5e-05
	Ca_00668	23.3725	0.0212
	Ca_06150	24.5136	0.0017
	Ca_06150	24.5136	0.0017
	Ca_02806	24.6156	0.00125
	Ca_09040	33.7583	0.04545
	Ca_09482	80.3834	0.02745
	Ca_17410	98.8767	0.0021
	Ca_10583	100.946	0.0002
	Ca_17431	105.754	5e-05
CHH-P-(Hyper)	Ca_19175	-1.36	0.0414
	Ca_10981	0	0.0132
	Ca_15396	0	0.0506
	Ca_09045	0	0.0509
	Ca_09697	0.0041956	0.0069
	Ca_07984	0.0197557	0.00755
	Ca_09279	0.0531814	0.03665
	Ca_09533	0.0595389	0.03105
	Ca_02344	0.893587	0.03315
	Ca_10922	1.23558	0.00145
	Ca_16189	2.1016	0.0024
	Ca_08871	2.33412	0.0356
	Ca_12323	11.5381	0.0508
	Ca_05804	13.3006	0.0014
	Ca_20654	13.5076	0.0011
	Ca_12091	13.8484	0.0232
	Ca_12091	13.8484	0.0232
	Ca_19529	14.042	0.02435
	Ca_07252	18.9121	5e-05
	Ca_16630	20.1021	0.00015
	Ca_16075	20.6993	0.0216
	Ca_04761	22.2066	0.00035
	Ca_17775	26.8311	0.00115
	Ca_01370	26.8449	0.00815
	Ca_18733	27.886	0.0001
	Ca_00783	67.6696	0.00695
	Ca_10952	74.4298	5e-05
	Ca_09482	80.3834	0.02745
	Ca_17411	307.298	0.0014
CHH-G-(Hyper)	Ca_19207	-11.4	0.0017
	Ca_10242	0.0579639	0.01985
	Ca_21108	0.142846	0.03955
	Ca_10067	1.15621	0.02685
	Ca_25067	1.45412	0.02165
	Ca_20684	1.71293	0.0506
	Ca_06897	1.80515	0.0009
	Ca_19813	3.38953	0.0001
	Ca_07045	6.84129	0.00055
	Ca_10137	7.15397	0.0464
	Ca_13440	22.2522	0.0204
	Ca_18733	27.886	0.0001
	Ca_18733	27.886	0.0001

## Sheet: Young pod
Young pod
Methylation context - Genomic location-(hypo/hyper)	Gene identifier	Fold change	p-value
CG-D-(Hypo)	Ca_02478	0	0.00065		G	gene-body
	Ca_06291	0.0727918	0.0364		P	promoter
	Ca_05522	0.075361	0.04125		D	downstream
	Ca_14140	9.67861	0.00055		Hypo	hypomethylated
CG-P-(Hypo)	Ca_05521	-1.87	0.00015		Hyper	hypermethylated
	Ca_15192	0.0466932	0.03835
	Ca_04618	0.0751706	0.0475
	Ca_03684	2.29371	0.0149
	Ca_02744	2.74036	0.0015
CG-G-(Hypo)	Ca_15099	0.0314289	0.0294
	Ca_20111	0.107044	0.0491
	Ca_11645	1.45268	0.02425
	Ca_15077	1.56508	0.00065
	Ca_15648	1.72187	0.0268
	Ca_18406	5.27316	0.00345
	Ca_02477	7.33646	0.00095
	Ca_15950	11.089	0.047
	Ca_13488	13.929	0.01265
	Ca_03427	14.0878	0.01135
	Ca_10774	19.8189	0.0128
	Ca_02745	20.7296	0.0002
	Ca_00228	25.0256	5e-05
	Ca_10158	42.2996	5e-05
	Ca_04853	89.6252	0.04035
CG-D-(Hyper)	Ca_13460	-49.39	5e-05
	Ca_15526	-57.26	5e-05
	Ca_13571	-5.59	0.00245
	Ca_03073	5.48626	0.03165
	Ca_06139	8.38156	0.00155
	Ca_14140	9.67861	0.00055
	Ca_04774	15.8529	0.01645
	Ca_02193	83.9105	0.01205
CG-P-(Hyper)	Ca_19259	0.0699077	0.0369
	Ca_11319	14.216	0.03655
CG-G-(Hyper)	Ca_03316	0	0.0273
	Ca_09958	0	0.04015
	Ca_00315	0	0.04015
	Ca_22444	0.0126571	0.0155
	Ca_16265	0.0302209	0.02455
	Ca_00188	0.0303987	0.0087
	Ca_09171	1.92801	0.0018
	Ca_08486	2.90883	0.00015
	Ca_14188	3.108	0.0015
	Ca_12595	5.73866	0.00015
	Ca_10333	8.47528	0.0244
	Ca_13490	12.4496	0.02075
	Ca_16181	17.1528	0.0364
	Ca_14553	17.495	0.00105
	Ca_17398	27.5867	5e-05
	Ca_06965	80.2279	5e-05
CHG-D-(Hypo)	Ca_05522	0.075361	0.04125
CHG-P-(Hypo)	Ca_05521	-1.87	0.00015
CHG-G-(Hypo)	Ca_18406	5.27316	0.00345
	Ca_24241	9.8125	0.0291
	Ca_21327	16.5724	0.0017
	Ca_21327	16.5724	0.0017
CHG-D-(Hyper)	Ca_13571	-5.59	0.00245
	Ca_21130	8.55515	0.0451
	Ca_02193	83.9105	0.01205
CHG-G-(Hyper)	Ca_16599	0.109976	0.04665
CHH-D-(Hypo)	Ca_05646	-70.0152	0.0022
	Ca_13571	-5.59	0.00245
	Ca_05254	0.0255728	0.00955
	Ca_09920	0.0461976	0.01405
	Ca_05613	0.0560733	0.0358
	Ca_19259	0.0699077	0.0369
	Ca_16599	0.109976	0.04665
	Ca_04679	2.76153	0.00225
	Ca_01522	25.6434	0.0186
	Ca_18398	26.3923	0.01185
	Ca_02193	83.9105	0.01205
CHH-P-(Hypo)	Ca_15526	-57.26	5e-05
	Ca_04833	-18.26	0.00185
	Ca_05464	-13.67	0.00165
	Ca_02300	0.0217764	0.0285
	Ca_11903	2.20052	0.01025
	Ca_10487	22.2256	0.00225
	Ca_18257	31.5033	0.0185
	Ca_06424	35.9379	0.00095
CHH-G-(Hypo)	Ca_19512	-4.34	0.00315
	Ca_13960	6.72924	0.00075
	Ca_20433	6.96089	0.0017
	Ca_13195	14.6564	0.0456
	Ca_20406	21.2273	0.00085
	Ca_17398	27.5867	5e-05
CHH-D-(Hyper)	Ca_23436	-21.26	0.00125
	Ca_01032	-6.72	0.04075
	Ca_06942	-4.2	0.00125
	Ca_07338	0.0136615	0.0021
	Ca_01237	0.0204391	0.00715
	Ca_02708	0.058406	0.02885
	Ca_07985	0.060608	0.0232
	Ca_05522	0.075361	0.04125
	Ca_18504	0.125106	0.0418
	Ca_17371	1.56518	0.03465
	Ca_02744	2.74036	0.0015
	Ca_14806	4.49768	0.0017
	Ca_18406	5.27316	0.00345
	Ca_07114	6.07568	0.0021
	Ca_16873	8.58504	0.00065
	Ca_20217	15.8881	0.00345
	Ca_21659	21.955	0.00035
	Ca_08061	54.0715	5e-05
	Ca_22360	82.1338	0.0038
	Ca_04846	83.8449	0.007
	Ca_15857	932.908	5e-05
CHH-P-(Hyper)	Ca_12948	-102.21	5e-05
	Ca_21197	-44.85	5e-05
	Ca_13571	-5.59	0.00245
	Ca_10242	0.0359636	0.007
	Ca_09343	0.0456156	0.02075
	Ca_09279	0.0530194	0.00435
	Ca_11820	0.0536741	0.0252
	Ca_02706	0.058406	0.02885
	Ca_08624	0.0798022	0.03395
	Ca_18086	0.0908025	0.01285
	Ca_20654	2.89341	0.00345
	Ca_08486	2.90883	0.00015
	Ca_12308	4.18279	0.0156
	Ca_17425	4.46681	0.00085
	Ca_17425	4.46681	0.00085
	Ca_08871	5.54994	0.0145
	Ca_07880	6.63716	0.00345
	Ca_16873	8.58504	0.00065
	Ca_17775	9.323	0.00165
	Ca_01735	9.38435	0.00145
	Ca_05757	11.1679	0.0124
	Ca_09222	12.7205	0.0441
	Ca_26312	14.4157	0.0019
	Ca_10579	18.0407	0.034
	Ca_01370	20.6077	0.01295
	Ca_18361	22.766	0.00145
	Ca_10375	32.6031	0.00035
	Ca_12091	43.003	0.00495
	Ca_16847	67.9779	0.0012
	Ca_16503	213.752	0.0001
	Ca_16503	213.752	0.0001
	Ca_15856	894.544	5e-05
CHH-G-(Hyper)	Ca_17351	-83.94	0.00025
	Ca_21197	-44.85	5e-05
	Ca_10242	0.0359636	0.007
	Ca_08151	3.55771	0.0018
	Ca_20217	15.8881	0.00345
	Ca_18733	117.259	5e-05
	Ca_18733	117.259	5e-05

## Sheet: Wild
Wild
Methylation context - Genomic location-(hypo/hyper)	Gene identifier	Fold change	p-value
CG-D-(Hypo)	Ca_23495	-7.07	0.0005		G	gene-body
	Ca_20640	-32.73	0.0017		P	promoter
	Ca_08265	-24.65	0.04205		D	downstream
	Ca_18227	-6.81	0.001		Hypo	hypomethylated
	Ca_16077	-4.92	0.00065		Hyper	hypermethylated
	Ca_18567	-2.63	0.0317
	Ca_13431	0.0418361	0.02015
	Ca_16364	0.0470817	0.02115
	Ca_14775	0.056293	0.04555
	Ca_05522	0.0758101	0.0437
	Ca_25075	0.0879269	0.0302
	Ca_21313	1.6286	0.00535
	Ca_14984	4.38648	0.00125
	Ca_26907	6.16242	0.00085
	Ca_03699	10.4779	0.0343
CG-P-(Hypo)	Ca_24650	-1.068	0.03895
	Ca_07638	0	0.03225
	Ca_01730	0.0411357	0.01495
	Ca_19626	0.0525028	0.02335
	Ca_06008	0.056139	0.0419
	Ca_18683	0.0572703	0.04285
	Ca_05167	0.942562	5e-05
	Ca_02085	1.54847	0.00125
	Ca_13406	3.28817	0.0022
	Ca_26907	6.16242	0.00085
	Ca_03589	7.7876	0.0011
	Ca_14693	15.9396	5e-05
	Ca_18730	27.0072	5e-05
CG-G-(Hypo)	Ca_23495	-7.07	0.0005
	Ca_24650	-1.068	0.03895
	Ca_24650	-1.068	0.03895
	Ca_14614	0	0.0051
	Ca_14614	0	0.0051
	Ca_07638	0	0.03225
	Ca_11140	0.00722944	0.00665
	Ca_19623	0.0197454	0.0166
	Ca_06509	0.0206515	0.0285
	Ca_05254	0.0352804	0.0204
	Ca_19625	0.0369402	0.02775
	Ca_05432	0.0468658	0.00755
	Ca_05432	0.0468658	0.00755
	Ca_05432	0.0468658	0.00755
	Ca_20690	0.0653615	0.041
	Ca_12274	0.0749159	0.00925
	Ca_05522	0.0758101	0.0437
	Ca_13791	0.0766625	0.01065
	Ca_13543	0.0851167	0.045
	Ca_25075	0.0879269	0.0302
	Ca_21108	0.115772	0.02605
	Ca_21108	0.115772	0.02605
	Ca_17357	0.122167	0.04765
	Ca_20513	0.771748	0.0005
	Ca_01407	0.884178	0.0009
	Ca_13287	1.10345	0.02465
	Ca_07298	1.25874	0.00105
	Ca_07298	1.25874	0.00105
	Ca_07298	1.25874	0.00105
	Ca_06615	1.29	0.0232
	Ca_17252	1.29698	0.0013
	Ca_02414	1.37369	0.01855
	Ca_08680	1.47333	0.04485
	Ca_21313	1.6286	0.00535
	Ca_12595	1.64625	0.00105
	Ca_12595	1.64625	0.00105
	Ca_12595	1.64625	0.00105
	Ca_12595	1.64625	0.00105
	Ca_09086	1.72177	0.0016
	Ca_09086	1.72177	0.0016
	Ca_03399	1.98578	0.01145
	Ca_15648	2.14807	0.0013
	Ca_15077	2.7801	0.00115
	Ca_18141	2.84977	0.00155
	Ca_13406	3.28817	0.0022
	Ca_18898	3.73224	0.00205
	Ca_21217	4.00686	0.0016
	Ca_03685	4.95763	0.04915
	Ca_09180	5.53781	0.0014
	Ca_07285	6.05837	0.00135
	Ca_13490	6.98775	0.0322
	Ca_07441	7.18986	0.0025
	Ca_10384	9.97197	0.0018
	Ca_03170	10.8504	0.01935
	Ca_07721	14.9659	0.0317
	Ca_14693	15.9396	5e-05
	Ca_22360	21.4704	0.0179
	Ca_13706	21.8864	5e-05
	Ca_18730	27.0072	5e-05
	Ca_10009	68.5426	0.00265
CG-D-(Hyper)	Ca_14495	-16.96	0.00735
	Ca_14495	-16.96	0.00735
	Ca_13036	-14.9	0.0004
	Ca_13036	-14.9	0.0004
	Ca_19190	-11.99	0.00235
	Ca_19190	-11.99	0.00235
	Ca_19190	-11.99	0.00235
	Ca_18080	-3.99	0.01665
	Ca_16364	0.0470817	0.02115
	Ca_19626	0.0525028	0.02335
	Ca_10331	0.0756026	0.03375
	Ca_15077	2.7801	0.00115
	Ca_10981	4.6897	0.00095
	Ca_09337	16.8568	0.0347
CG-P-(Hyper)	Ca_23032	-33.93	5e-05
	Ca_18081	-12.97	0.02645
	Ca_24466	-3.44	0.0012
	Ca_24466	-3.44	0.0012
	Ca_16782	0.0140373	0.00575
	Ca_05522	0.0758101	0.0437
	Ca_05522	0.0758101	0.0437
	Ca_05167	0.942562	5e-05
	Ca_03684	2.13927	0.0005
	Ca_03684	2.13927	0.0005
	Ca_10759	2.44379	0.00945
	Ca_08421	4.25048	0.04485
	Ca_18169	4.35114	0.0155
	Ca_10981	4.6897	0.00095
	Ca_01729	4.99741	0.0005
	Ca_01735	5.91995	0.00045
	Ca_20992	21.2879	0.0152
CG-G-(Hyper)	Ca_02861	-13.91	0.0016
	Ca_27262	-11.0012	0.00105
	Ca_19512	-4.34	0.00315
	Ca_18080	-3.99	0.01665
	Ca_20513	0	0.0005
	Ca_14614	0	0.0051
	Ca_02744	0	0.01145
	Ca_03395	0	0.0453
	Ca_16782	0.0140373	0.00575
	Ca_06509	0.0206515	0.0285
	Ca_22444	0.0231619	0.0382
	Ca_09920	0.0258656	0.00515
	Ca_03007	0.0432532	0.02315
	Ca_04648	0.0666431	0.0185
	Ca_12274	0.0749159	0.00925
	Ca_02420	0.0749229	0.03945
	Ca_10331	0.0756026	0.03375
	Ca_22774	0.0985448	0.0486
	Ca_21108	0.115772	0.02605
	Ca_21108	0.115772	0.02605
	Ca_17816	1.01246	0.00055
	Ca_03316	1.04723	0.0025
	Ca_00811	1.14811	0.03225
	Ca_06976	1.15762	0.04005
	Ca_17252	1.29698	0.0013
	Ca_19719	1.5294	0.02125
	Ca_01682	1.53787	0.00055
	Ca_01682	1.53787	0.00055
	Ca_01682	1.53787	0.00055
	Ca_16983	1.62027	0.0015
	Ca_12595	1.64625	0.00105
	Ca_22813	1.71537	0.00815
	Ca_09171	1.71594	0.00205
	Ca_10132	1.85198	0.00055
	Ca_09341	1.93352	0.0011
	Ca_07756	2.38811	0.00095
	Ca_10759	2.44379	0.00945
	Ca_10759	2.44379	0.00945
	Ca_12269	2.50514	0.00195
	Ca_11631	2.75973	0.0014
	Ca_15077	2.7801	0.00115
	Ca_02531	2.94277	0.0405
	Ca_04858	3.5451	0.00195
	Ca_01951	3.87985	0.04765
	Ca_20655	4.12721	0.0011
	Ca_08421	4.25048	0.04485
	Ca_08288	4.53234	0.0006
	Ca_03375	4.60081	0.0015
	Ca_10981	4.6897	0.00095
	Ca_03685	4.95763	0.04915
	Ca_03685	4.95763	0.04915
	Ca_01729	4.99741	0.0005
	Ca_14762	9.31844	0.04535
	Ca_05740	11.4379	0.0247
	Ca_04764	12.4445	0.00015
	Ca_07721	14.9659	0.0317
	Ca_09337	16.8568	0.0347
	Ca_20992	21.2879	0.0152
	Ca_20992	21.2879	0.0152
CHG-D-(Hypo)	Ca_08265	-24.65	0.04205
	Ca_20878	0.0603103	0.0445
	Ca_06158	1.61437	0.0013
	Ca_01571	3.25809	0.0007
	Ca_26907	6.16242	0.00085
	Ca_18075	6.65372	0.0006
	Ca_22360	21.4704	0.0179
CHG-P-(Hypo)	Ca_19512	-4.34	0.00315
	Ca_03705	0	0.03015
	Ca_05762	0.98717	0.02085
	Ca_16454	1.13772	0.0491
	Ca_07298	1.25874	0.00105
	Ca_06615	1.29	0.0232
	Ca_10759	2.44379	0.00945
	Ca_26907	6.16242	0.00085
	Ca_13710	9.22373	0.00075
CHG-G-(Hypo)	Ca_04405	0.014641	0.0176
	Ca_21108	0.115772	0.02605
	Ca_21108	0.115772	0.02605
	Ca_13376	1.12104	0.0161
	Ca_17252	1.29698	0.0013
	Ca_21313	1.6286	0.00535
	Ca_07988	1.632	0.0491
	Ca_10731	2.44057	0.00175
	Ca_13706	21.8864	5e-05
CHG-D-(Hyper)	Ca_14495	-16.96	0.00735
	Ca_19190	-11.99	0.00235
	Ca_19190	-11.99	0.00235
	Ca_24466	-3.44	0.0012
	Ca_24466	-3.44	0.0012
	Ca_24466	-3.44	0.0012
	Ca_20513	0	0.0005
	Ca_20513	0	0.0005
	Ca_10138	1.09435	0.0506
CHG-P-(Hyper)	Ca_20640	-32.73	0.0017
	Ca_25967	-26.11	0.044
	Ca_25967	-26.11	0.044
	Ca_25967	-26.11	0.044
	Ca_14495	-16.96	0.00735
	Ca_18081	-12.97	0.02645
	Ca_18080	-3.99	0.01665
	Ca_18080	-3.99	0.01665
	Ca_24466	-3.44	0.0012
	Ca_24466	-3.44	0.0012
	Ca_24466	-3.44	0.0012
	Ca_24466	-3.44	0.0012
	Ca_24466	-3.44	0.0012
	Ca_01407	0	0.0009
	Ca_21313	1.6286	0.00535
CHG-G-(Hyper)	Ca_23032	-33.93	5e-05
	Ca_23032	-33.93	5e-05
	Ca_23032	-33.93	5e-05
	Ca_23032	-33.93	5e-05
	Ca_20640	-32.73	0.0017
	Ca_18363	-27.64	0.0282
	Ca_25967	-26.11	0.044
	Ca_25967	-26.11	0.044
	Ca_25967	-26.11	0.044
	Ca_25967	-26.11	0.044
	Ca_25967	-26.11	0.044
	Ca_14495	-16.96	0.00735
	Ca_20367	-15.2	0.04675
	Ca_13036	-14.9	0.0004
	Ca_13036	-14.9	0.0004
	Ca_19190	-11.99	0.00235
	Ca_27262	-11.0012	0.00105
	Ca_27262	-11.0012	0.00105
	Ca_27262	-11.0012	0.00105
	Ca_27262	-11.0012	0.00105
	Ca_19512	-4.34	0.00315
	Ca_18080	-3.99	0.01665
	Ca_24466	-3.44	0.0012
	Ca_24466	-3.44	0.0012
	Ca_24466	-3.44	0.0012
	Ca_24466	-3.44	0.0012
	Ca_24466	-3.44	0.0012
	Ca_24466	-3.44	0.0012
	Ca_02420	0.0749229	0.03945
	Ca_21108	0.115772	0.02605
	Ca_21108	0.115772	0.02605
	Ca_10759	2.44379	0.00945
	Ca_21938	6.80748	0.0357
CHH-D-(Hypo)	Ca_13974	-16.32	0.00105
	Ca_19190	-11.99	0.00235
	Ca_00346	0	0.03685
	Ca_09920	0.0258656	0.00515
	Ca_07988	1.632	0.0491
	Ca_10699	5.66842	0.01465
	Ca_18398	11.5078	0.0365
CHH-P-(Hypo)	Ca_13036	-14.9	0.0004
	Ca_19190	-11.99	0.00235
	Ca_22239	0.00744905	0.00575
	Ca_17277	0.0712957	0.04095
	Ca_00615	1.03552	0.0428
	Ca_13376	1.12104	0.0161
	Ca_15638	6.26658	0.00135
	Ca_25248	7.16651	0.0003
	Ca_25248	7.16651	0.0003
	Ca_05816	21.2223	0.01005
	Ca_25223	21.5222	0.0266
CHH-G-(Hypo)	Ca_08275	-15.04	0.00115
	Ca_19619	0.0619154	0.0373
	Ca_25248	7.16651	0.0003
	Ca_25248	7.16651	0.0003
	Ca_23299	14.3506	0.00135
CHH-D-(Hyper)	Ca_14495	-16.96	0.00735
	Ca_05762	0.98717	0.02085
	Ca_18606	4.47064	0.00055
	Ca_03685	4.95763	0.04915
	Ca_04837	5.47964	0.00895
CHH-P-(Hyper)	Ca_22153	-403.88	0.0019
	Ca_18081	-12.97	0.02645
	Ca_25181	-10.54	0.00195
	Ca_18080	-3.99	0.01665
	Ca_24466	-3.44	0.0012
	Ca_24466	-3.44	0.0012
	Ca_16782	0.0140373	0.00575
	Ca_03007	0.0432532	0.02315
	Ca_13716	0.0904823	0.02955
	Ca_06446	1.93316	0.03225
	Ca_03684	2.13927	0.0005
	Ca_13340	4.46326	0.04815
	Ca_25248	7.16651	0.0003
CHH-G-(Hyper)	Ca_23032	-33.93	5e-05
	Ca_23032	-33.93	5e-05
	Ca_08275	-15.04	0.00115
	Ca_25181	-10.54	0.00195
	Ca_20943	0	0.03145
	Ca_21313	1.6286	0.00535
	Ca_06191	2.52082	0.0014
	Ca_04858	3.5451	0.00195
