# Supplementary material for: Genome-wide bisulphite-sequencing reveals organ-specific methylation patterns in chickpea
Source: Sci Rep. 2018 Jun 26;8:9704. doi: 10.1038/s41598-018-27979-w (PMC6018830; doi:10.1038/s41598-018-27979-w)
Supplement: Supplementary file 3 — Table S3 [file 41598_2018_27979_MOESM3_ESM.xlsx]

## Sheet: Root
Table S3. List of genes with CG context DMRs in gene-body and CHH context DMRs in flanking region in different organs.
Root	CG-G	CHH-F
	Ca_18363	Ca_11653		G	gene-body
	Ca_05202	Ca_00556		F	flanking
	Ca_01700	Ca_18222
	Ca_18931	Ca_23776
	Ca_04240	Ca_04692
	Ca_00363	Ca_14490
	Ca_03427	Ca_07854
	Ca_20513	Ca_06014
	Ca_06099	Ca_16599
	Ca_11196	Ca_02266
	Ca_07441	Ca_12386
	Ca_05651	Ca_04462
	Ca_04981	Ca_02055
	Ca_15063	Ca_03685
	Ca_23631	Ca_04837
	Ca_06223	Ca_01564
	Ca_10009	Ca_19895
	Ca_01584	Ca_15810
	Ca_19592	Ca_01431
	Ca_02248	Ca_09335
	Ca_12850	Ca_00346
	Ca_18406	Ca_22915
	Ca_10571	Ca_16240
	Ca_21163	Ca_17953
	Ca_07687	Ca_15056
	Ca_04791	Ca_14053
	Ca_15425	Ca_15419
	Ca_15426	Ca_11365
	Ca_22148	Ca_21139
	Ca_15884	Ca_16711
	Ca_19324	Ca_22123
	Ca_06114	Ca_11903
	Ca_13559	Ca_08232
	Ca_06784	Ca_05187
	Ca_05815	Ca_03684
		Ca_15625
		Ca_21197
		Ca_19631
		Ca_25248
		Ca_18257
		Ca_23300
		Ca_20222
		Ca_00387
		Ca_22669
		Ca_22153
		Ca_18190
		Ca_05136
		Ca_17340
		Ca_20690
		Ca_12301
		Ca_13110
		Ca_02708
		Ca_24389
		Ca_20513
		Ca_22813
		Ca_11196
		Ca_06158
		Ca_03104
		Ca_16983
		Ca_16580
		Ca_18541
		Ca_12915
		Ca_23049
		Ca_20205
		Ca_14806
		Ca_17994
		Ca_02088
		Ca_22939
		Ca_06053
		Ca_03399
		Ca_12690
		Ca_12352
		Ca_12448
		Ca_11242
		Ca_03124
		Ca_02788
		Ca_11421
		Ca_09575
		Ca_24258
		Ca_10057
		Ca_01586
		Ca_19592
		Ca_16873
		Ca_11122
		Ca_18932
		Ca_06342
		Ca_15638
		Ca_03798
		Ca_18485
		Ca_16914
		Ca_13466
		Ca_14762
		Ca_06997
		Ca_03423
		Ca_10583
		Ca_01350
		Ca_05499
		Ca_13630
		Ca_18406
		Ca_20726
		Ca_09482
		Ca_01351
		Ca_16957
		Ca_00191
		Ca_14002
		Ca_23008
		Ca_17948
		Ca_17071
		Ca_16619
		Ca_02319
		Ca_13816
		Ca_07180
		Ca_02706
		Ca_07291
		Ca_17467
		Ca_08680
		Ca_06976
		Ca_15531
		Ca_20675
		Ca_20437
		Ca_17465
		Ca_01735
		Ca_18948
		Ca_02445
		Ca_09265
		Ca_16449
		Ca_13839
		Ca_14364
		Ca_08251
		Ca_14040
		Ca_09534
		Ca_01619
		Ca_12091
		Ca_10545
		Ca_06887
		Ca_18391
		Ca_02248
		Ca_20654
		Ca_25770
		Ca_15539
		Ca_10131
		Ca_13710
		Ca_16384
		Ca_04113
		Ca_07615

## Sheet: Flower
Flower	CG-G	CHH-F
	Ca_16249	Ca_15396		G	gene-body
	Ca_14141	Ca_09920		F	flanking
	Ca_11405	Ca_23727
	Ca_18638	Ca_09399
	Ca_03685	Ca_11010
	Ca_07285	Ca_19641
	Ca_10774	Ca_19076
	Ca_19529	Ca_18350
	Ca_09273	Ca_19207
	Ca_00108	Ca_08642
	Ca_02745	Ca_00514
	Ca_10373	Ca_14777
	Ca_11775	Ca_18131
	Ca_13822	Ca_15425
	Ca_07255	Ca_08904
	Ca_03099	Ca_04632
		Ca_17260
		Ca_01237
		Ca_02744
		Ca_22813
		Ca_17398
		Ca_20140
		Ca_17892
		Ca_15314
		Ca_17808
		Ca_00668
		Ca_06150
		Ca_02806
		Ca_09040
		Ca_09482
		Ca_17410
		Ca_10583
		Ca_17431
		Ca_19175
		Ca_10981
		Ca_15396
		Ca_09045
		Ca_09697
		Ca_07984
		Ca_09279
		Ca_09533
		Ca_02344
		Ca_10922
		Ca_16189
		Ca_08871
		Ca_12323
		Ca_05804
		Ca_20654
		Ca_12091
		Ca_19529
		Ca_07252
		Ca_16630
		Ca_16075
		Ca_04761
		Ca_17775
		Ca_01370
		Ca_18733
		Ca_00783
		Ca_10952
		Ca_17411

## Sheet: Young pod
Young pod	CG-G	CHH-F
	Ca_15099	Ca_05646		G	gene-body
	Ca_20111	Ca_13571		F	flanking
	Ca_11645	Ca_05254
	Ca_15077	Ca_09920
	Ca_15648	Ca_05613
	Ca_18406	Ca_19259
	Ca_02477	Ca_16599
	Ca_15950	Ca_04679
	Ca_13488	Ca_01522
	Ca_03427	Ca_18398
	Ca_10774	Ca_02193
	Ca_02745	Ca_15526
	Ca_00228	Ca_04833
	Ca_10158	Ca_05464
	Ca_04853	Ca_02300
	Ca_03316	Ca_11903
	Ca_09958	Ca_10487
	Ca_00315	Ca_18257
	Ca_22444	Ca_06424
	Ca_16265	Ca_23436
	Ca_00188	Ca_01032
	Ca_09171	Ca_06942
	Ca_08486	Ca_07338
	Ca_14188	Ca_01237
	Ca_12595	Ca_02708
	Ca_10333	Ca_07985
	Ca_13490	Ca_05522
	Ca_16181	Ca_18504
	Ca_14553	Ca_17371
	Ca_17398	Ca_02744
	Ca_06965	Ca_14806
		Ca_18406
		Ca_07114
		Ca_16873
		Ca_20217
		Ca_21659
		Ca_08061
		Ca_22360
		Ca_04846
		Ca_15857
		Ca_12948
		Ca_21197
		Ca_10242
		Ca_09343
		Ca_09279
		Ca_11820
		Ca_02706
		Ca_08624
		Ca_18086
		Ca_20654
		Ca_08486
		Ca_12308
		Ca_17425
		Ca_08871
		Ca_07880
		Ca_17775
		Ca_01735
		Ca_05757
		Ca_09222
		Ca_26312
		Ca_10579
		Ca_01370
		Ca_18361
		Ca_10375
		Ca_12091
		Ca_16847
		Ca_16503
		Ca_15856

## Sheet: Wild
Wild	CG-G	CHH-F
	Ca_23495	Ca_13974		G	gene-body
	Ca_24650	Ca_19190		F	flanking
	Ca_14614	Ca_00346
	Ca_07638	Ca_09920
	Ca_11140	Ca_07988
	Ca_19623	Ca_10699
	Ca_06509	Ca_18398
	Ca_05254	Ca_13036
	Ca_19625	Ca_22239
	Ca_05432	Ca_17277
	Ca_20690	Ca_00615
	Ca_12274	Ca_13376
	Ca_05522	Ca_15638
	Ca_13791	Ca_25248
	Ca_13543	Ca_05816
	Ca_25075	Ca_25223
	Ca_21108	Ca_14495
	Ca_17357	Ca_05762
	Ca_20513	Ca_18606
	Ca_01407	Ca_03685
	Ca_13287	Ca_04837
	Ca_07298	Ca_22153
	Ca_06615	Ca_18081
	Ca_17252	Ca_25181
	Ca_02414	Ca_18080
	Ca_08680	Ca_24466
	Ca_21313	Ca_16782
	Ca_12595	Ca_03007
	Ca_09086	Ca_13716
	Ca_03399	Ca_06446
	Ca_15648	Ca_03684
	Ca_15077	Ca_13340
	Ca_18141
	Ca_13406
	Ca_18898
	Ca_21217
	Ca_03685
	Ca_09180
	Ca_07285
	Ca_13490
	Ca_07441
	Ca_10384
	Ca_03170
	Ca_07721
	Ca_14693
	Ca_22360
	Ca_13706
	Ca_18730
	Ca_10009
	Ca_02861
	Ca_27262
	Ca_19512
	Ca_18080
	Ca_02744
	Ca_03395
	Ca_16782
	Ca_22444
	Ca_09920
	Ca_03007
	Ca_04648
	Ca_02420
	Ca_10331
	Ca_22774
	Ca_17816
	Ca_03316
	Ca_00811
	Ca_06976
	Ca_19719
	Ca_01682
	Ca_16983
	Ca_22813
	Ca_09171
	Ca_10132
	Ca_09341
	Ca_07756
	Ca_10759
	Ca_12269
	Ca_11631
	Ca_02531
	Ca_04858
	Ca_01951
	Ca_20655
	Ca_08421
	Ca_08288
	Ca_03375
	Ca_10981
	Ca_01729
	Ca_14762
	Ca_05740
	Ca_04764
	Ca_09337
	Ca_20992
